# Supplementary material for: Prognosis Factors of Patients Undergoing Renal Replacement Therapy
Source: J Pers Med. 2023 Mar 30;13(4):605. doi: 10.3390/jpm13040605 (PMC10141530; doi:10.3390/jpm13040605)
Supplement: Supplementary file 1 [file jpm-13-00605-s001.zip]

Archive with 1 entries (1 files):
- jpm-2316327-supplementary.pdf
